# Supplementary material for: The bacteriophage WORiC is the active phage element in wRi of Drosophila simulans and represents a conserved class of WO phages
Source: BMC Microbiol. 2011 Nov 15;11:251. doi: 10.1186/1471-2180-11-251 (PMC3235987; doi:10.1186/1471-2180-11-251)
Supplement: Additional file 1 — ORFs included in the whole genome alignment of WORiC and WOCauB2. Highlighted regions match colours indicated in Figure 3a and represent regions of sequence similarity. [file 1471-2180-11-251-S1.XLSX]

## Sheet: Sheet1
Table S1
WOCauB2					WORiC
Locus Tag	Name	Start	End	Length (nt)	Locus Tag	Name	Start	End	Length (nt)
B2gp1 CDS	putative DNA recombinase	19944	21575	1632	WRi_006570	hypothetical protein CDS	1	393	393
B2gp2 CDS	hypothetical protein	21894	23090	1197	WRi_006580	hypothetical protein CDS	474	1523	1050
B2gp3 CDS	hypothetical protein	23056	24165	1110	WRi_006590	phage uncharacterized protein CDS	1901	3352	1452
B2gp4 CDS	putative regulatory protein RepA	24178	26199	2022	WRi_006600	penicillin-binding protein CDS	4342	5916	1575
B2gp5 CDS	hypothetical protein	26222	27448	1227	WRi_006610	polysaccharide deacetylase, putative CDS	5871	6710	840
B2gp6 CDS	putative phage related protein	27445	27933	489	WRi_006620	radC CDS	7040	7699	660
B2gp7 CDS	hypothetical protein	27957	28754	798	WRi_006640	hypothetical protein CDS	8678	9760	1083
B2gp8 CDS	sigma-70 region 2 domain protein	28806	29297	492	WRi_006650	hypothetical protein CDS	9959	10882	924
B2gp9 CDS	hypothetical protein	29343	29501	159	WRi_006690	ankyrin repeat domain protein CDS	13161	15941	2781
B2gp10 CDS	hypothetical protein	29650	29814	165	WRi_006710	hypothetical protein CDS	17868	20132	2265
B2gp11 CDS	hypothetical protein	30170	30640	471	WRi_006720	hypothetical protein CDS	20142	21512	1371
B2gp12 CDS	hypothetical protein	30774	31244	471	WRi_006740	Ankyrin repeat domain protein CDS	22512	23129	618
B2gp13 CDS	ankyrin motif protein	31264	32757	1494	WRi_006750	Ankyrin repeat domain protein CDS	23154	23486	333
B2gp14 CDS	phage terminase large subunit GpA	32754	34583	1830	WRi_006760	transposase CDS	23518	24789	1272
B2gp15 CDS	hypothetical protein	34576	34800	225	WRi_006770	transposase CDS	24912	26294	1383
B2gp16 CDS	phage portal protein, lambda family	34801	36228	1428	WRi_006790	hypothetical protein CDS	27352	28431	1080
B2gp17 CDS	putative minor capsid protein c	36255	37331	1077	WRi_006800	hspC2 CDS	28644	29099	456
B2gp18 CDS	hypothetical protein	37306	37677	372	WRi_006810	ankyrin repeat domain protein CDS	29542	30552	1011
B2gp19 CDS	hypothetical protein	37711	38715	1005	WRi_006820	transposase, IS5 family CDS	30588	31420	834
B2gp20 CDS	hypothetical protein	38807	39127	321	WRi_006850	ankyrin repeat domain protein CDS	33682	41106	7425
B2gp21 CDS	hypothetical protein	39120	39608	489	WRi_006860	ankyrin repeat domain protein CDS	41479	42558	1080
B2gp22 CDS	hypothetical protein	39589	40062	474	WRi_006870	ankyrin repeat domain protein CDS	42654	45254	2601
B2gp23 CDS	baseplate assembly protein GpV	40049	40504	456	WRi_006880	patatin family protein CDS	46128	47048	921
B2gp24 CDS	hypothetical protein	40513	40767	255	WRi_006890	hypothetical protein CDS	47058	47276	219
B2gp25 CDS	baseplate assembly protein GpW	40773	41108	336	WRi_006900	ankyrin repeat domain protein CDS	47401	47937	537
B2gp26 CDS	baseplate J-like protein	41118	41915	798	WRi_006910	tail protein D, putative CDS	47903	48883	981
B2gp27 CDS	hypothetical protein	41922	43139	1218	WRi_006920	tail protein X, putative CDS	48885	49091	207
B2gp28 CDS	hypothetical protein	43160	43846	687	WRi_006930	tail protein U, putative CDS	49069	49485	417
B2gp29 CDS	hypothetical protein	43863	45797	1935	WRi_006940	tail tape measure protein CDS	49489	51669	2181
B2gp30 CDS	hypothetical protein	45809	46996	1188	WRi_006950	hypothetical protein CDS	51666	51785	120
B2gp31 CDS	hypothetical protein	47001	47195	195	WRi_006960	hypothetical protein CDS	51782	52033	252
B2gp32 CDS	hypothetical protein	47192	48613	1422	WRi_006970	contractile tail tube protein CDS	52050	52550	501
B2gp33 CDS	hypothetical protein	48620	49177	558	WRi_006980	phage tail sheath protein CDS	52572	53723	1152
B2gp34 CDS	hypothetical protein	49193	50014	822	WRi_006990	hypothetical protein CDS	53716	54276	561
B2gp35 CDS	transposase	50223	51167	945	WRi_007000	hypothetical protein CDS	54291	55757	1467
B2gp36 CDS	phage major tail sheath protein	51449	51745	297	WRi_007010	hypothetical protein CDS	55754	55948	195
B2gp37 CDS	phage major tail tube protein	51760	52260	501	WRi_007020	hypothetical protein CDS	55954	57141	1188
B2gp38 CDS	hypothetical protein	52277	52528	252	WRi_007040	transposase, IS5 family CDS	58295	59127	834
B2gp39 CDS	phage tail tape measure protein	52641	54812	2172	WRi_007060	hypothetical protein CDS	60007	60693	687
B2gp40 CDS	F protein	54816	55232	417	WRi_007070	hypothetical protein CDS	60714	61931	1218
B2gp41 CDS	phage tail protein X	55243	55416	174	WRi_007080	baseplate assembly protein J, putative CDS	61938	62735	798
B2gp42 CDS	phage late control gene d protein GpD	55418	56398	981	WRi_007090	baseplate assembly protein W, putative CDS	62745	63080	336
B2gp43 CDS	ankyrin motif protein	56364	56900	537	WRi_007100	hypothetical protein CDS	63086	63340	255
B2gp44 CDS	hypothetical protein	57025	57243	219	WRi_007110	baseplate assembly protein V CDS	63349	63804	456
B2gp45 CDS	patatin-like protein	57218	58168	951	WRi_007120	hypothetical protein CDS	63791	64264	474
B2gp46 CDS	ankyrin motif protein	59042	61642	2601	WRi_007130	minor tail protein Z, putative CDS	64245	64742	498
B2gp47 CDS	ankyrin motif protein	61738	62817	1080	WRi_007140	hypothetical protein CDS	64735	65055	321
GF1gp22 CDS	hypothetical protein	63073	65241	2169	WRi_007150	hypothetical protein CDS	65139	66143	1005
					WRi_007160	hypothetical protein CDS	66169	66540	372
					WRi_007170	minor capsid protein C, putative CDS	66608	67645	1038
					WRi_007180	portal protein, lambda family CDS	67642	69063	1422
					WRi_007190	phage uncharacterized protein CDS	69063	70121	1059
					WRi_007200	hypothetical protein CDS	70121	70357	237
					WRi_007210	terminase large subunit, putative CDS	70347	72188	1842
					WRi_007240	ankyrin repeat domain protein CDS	74848	76344	1497
					WRi_007250	site-specific recombinase, phage integrase family CDS	76341	77261	921
