# Supplementary material for: The bacteriophage WORiC is the active phage element in wRi of Drosophila simulans and represents a conserved class of WO phages
Source: BMC Microbiol. 2011 Nov 15;11:251. doi: 10.1186/1471-2180-11-251 (PMC3235987; doi:10.1186/1471-2180-11-251)
Supplement: Additional file 2 — ORFs included in the whole genome alignment of WORiC and WOVitA1. Highlighted regions match colours indicated in Figure 3b and represent regions of sequence similarity. [file 1471-2180-11-251-S2.XLSX]

## Sheet: Sheet1
Table S2
WORiC					WOVitA1
Locus Tag	Name	Start	End	Length (nt)	Locus Tag	Name	Start	End	Length (nt)
WRi_006570	hypothetical protein CDS	1	393	393	ADW80128.1	site-specific recombinase CDS	88	1740	1653
WRi_006580	hypothetical protein CDS	474	1523	1050	ADW80129.1	hypothetical protein CDS	1649	1924	276
WRi_006590	phage uncharacterized protein CDS	1901	3352	1452	ADW80130.1	ankyrin repeat protein CDS	2031	2501	471
WRi_006600	penicillin-binding protein CDS	4342	5916	1575	ADW80131.1	ankyrin repeat protein CDS	2527	3246	720
WRi_006610	polysaccharide deacetylase, putative CDS	5871	6710	840	ADW80132.1	tail I CDS	3414	4574	1161
WRi_006620	radC CDS	7040	7699	660	ADW80133.1	baseplate J CDS	4574	5359	786
WRi_006640	hypothetical protein CDS	8678	9760	1083	ADW80134.1	baseplate W CDS	5362	5697	336
WRi_006650	hypothetical protein CDS	9959	10882	924	ADW80135.1	PAAR-family protein CDS	5702	5956	255
WRi_006690	ankyrin repeat domain protein CDS	13161	15941	2781	ADW80136.1	baseplate V CDS	5962	6426	465
WRi_006710	hypothetical protein CDS	17868	20132	2265	ADW80137.1	hypothetical protein CDS	6413	6886	474
WRi_006720	hypothetical protein CDS	20142	21512	1371	ADW80138.1	hypothetical protein CDS	6883	7395	513
WRi_006740	Ankyrin repeat domain protein CDS	22512	23129	618	ADW80139.1	hypothetical protein CDS	7388	7699	312
WRi_006750	Ankyrin repeat domain protein CDS	23154	23486	333	ADW80140.1	hypothetical protein CDS	7699	8703	1005
WRi_006760	transposase CDS	23518	24789	1272	ADW80141.1	hypothetical protein CDS	8740	9150	411
WRi_006770	transposase CDS	24912	26294	1383	ADW80142.1	phage minor capsid protein CDS	9187	10218	1032
WRi_006790	hypothetical protein CDS	27352	28431	1080	ADW80143.1	phage portal protein CDS	10232	11644	1413
WRi_006800	hspC2 CDS	28644	29099	456	ADW80144.1	hypothetical protein CDS	11645	11869	225
WRi_006810	ankyrin repeat domain protein CDS	29542	30552	1011	ADW80145.1	phage terminase CDS	11859	13694	1836
WRi_006820	transposase, IS5 family CDS	30588	31420	834	ADW80146.1	ankyrin repeat protein CDS	13691	14599	909
WRi_006850	ankyrin repeat domain protein CDS	33682	41106	7425	ADW80147.1	ankyrin repeat protein CDS	14717	15163	447
WRi_006860	ankyrin repeat domain protein CDS	41479	42558	1080	ADW80148.1	hypothetical protein CDS	15166	15435	270
WRi_006870	ankyrin repeat domain protein CDS	42654	45254	2601	ADW80149.1	putative DNA methylase CDS	15672	16886	1215
WRi_006880	patatin family protein CDS	46128	47048	921	ADW80150.1	putative holliday junction resolvasome CDS	16999	17466	468
WRi_006890	hypothetical protein CDS	47058	47276	219	ADW80151.1	hypothetical protein CDS	17600	18079	480
WRi_006900	ankyrin repeat domain protein CDS	47401	47937	537	ADW80152.1	leucine-rich repeat family protein CDS	18171	18947	777
WRi_006910	tail protein D, putative CDS	47903	48883	981	ADW80153.1	DNA polymerase III CDS	19081	19305	225
WRi_006920	tail protein X, putative CDS	48885	49091	207	ADW80154.1	hypothetical protein CDS	20096	20215	120
WRi_006930	tail protein U, putative CDS	49069	49485	417	ADW80155.1	hypothetical protein CDS	20287	20448	162
WRi_006940	tail tape measure protein CDS	49489	51669	2181	ADW80156.1	RepA CDS	20560	22680	2121
WRi_006950	hypothetical protein CDS	51666	51785	120	ADW80157.1	hypothetical protein CDS	22716	23741	1026
WRi_006960	hypothetical protein CDS	51782	52033	252	ADW80158.1	hypothetical protein CDS	23897	24388	492
WRi_006970	contractile tail tube protein CDS	52050	52550	501	ADW80159.1	hypothetical protein CDS	24421	25227	807
WRi_006980	phage tail sheath protein CDS	52572	53723	1152	ADW80160.1	putative methyl accepting chemotaxis protein CDS	25262	26071	810
WRi_006990	hypothetical protein CDS	53716	54276	561	ADW80161.1	sigma-70 domain protein CDS	26156	26647	492
WRi_007000	hypothetical protein CDS	54291	55757	1467	ADW80162.1	hypothetical protein CDS	27029	27712	684
WRi_007010	hypothetical protein CDS	55754	55948	195	ADW80163.1	putative virulence protein VrlC.1 CDS	27719	29647	1929
WRi_007020	hypothetical protein CDS	55954	57141	1188	ADW80164.1	putative virulence protein VrlC.2 CDS	29653	30849	1197
WRi_007040	transposase, IS5 family CDS	58295	59127	834	ADW80165.1	hypothetical protein CDS	30854	31048	195
WRi_007060	hypothetical protein CDS	60007	60693	687	ADW80166.1	hypothetical protein CDS	31045	32421	1377
WRi_007070	hypothetical protein CDS	60714	61931	1218	ADW80167.1	tail sheath CDS	32739	33914	1176
WRi_007080	baseplate assembly protein J, putative CDS	61938	62735	798	ADW80168.1	major tail tube CDS	33930	34436	507
WRi_007090	baseplate assembly protein W, putative CDS	62745	63080	336	ADW80169.1	hypothetical protein CDS	34532	35431	900
WRi_007100	hypothetical protein CDS	63086	63340	255	ADW80170.1	hypothetical protein CDS	35563	35820	258
WRi_007110	baseplate assembly protein V CDS	63349	63804	456	ADW80171.1	tail tape measure CDS	35930	38350	2421
WRi_007120	hypothetical protein CDS	63791	64264	474	ADW80172.1	hypothetical protein CDS	38350	38697	348
WRi_007130	minor tail protein Z, putative CDS	64245	64742	498	ADW80173.1	tail protein X CDS	38694	38903	210
WRi_007140	hypothetical protein CDS	64735	65055	321	ADW80174.1	phage late control D protein CDS	38905	39855	951
WRi_007150	hypothetical protein CDS	65139	66143	1005	ADW80175.1	ankyrin repeat protein CDS	39893	40390	498
WRi_007160	hypothetical protein CDS	66169	66540	372	ADW80176.1	hypothetical protein CDS	40457	40672	216
WRi_007170	minor capsid protein C, putative CDS	66608	67645	1038	ADW80177.1	phospholipase D CDS	40673	41242	570
WRi_007180	portal protein, lambda family CDS	67642	69063	1422	ADW80178.1	patatin-family protein CDS	41193	42122	930
WRi_007190	phage uncharacterized protein CDS	69063	70121	1059	ADW80179.1	putative transcriptional regulator CDS	42181	43158	978
WRi_007200	hypothetical protein CDS	70121	70357	237	ADW80180.1	putative transcriptional regulator CDS	43205	44125	921
WRi_007210	terminase large subunit, putative CDS	70347	72188	1842	ADW80181.1	hypothetical protein CDS	44212	45396	1185
WRi_007240	ankyrin repeat domain protein CDS	74848	76344	1497	ADW80182.1	putative DNA repair protein RadC CDS	45566	46231	666
WRi_007250	site-specific recombinase, phage integrase family CDS	76341	77261	921	ADW80183.1	putative transcriptional regulator CDS	46402	47340	939
					ADW80184.1	MutL CDS	47409	49205	1797
					ADW80185.1	ankyrin repeat protein CDS	49639	52239	2601
					ADW80186.1	ankyrin repeat protein CDS	52335	53414	1080
					ADW80187.1	ankyrin repeat protein CDS	53785	61209	7425
					ADW80188.1	ankyrin repeat protein CDS	61590	64430	2841
					ADW80189.1	putative Hsp20-family heat shock protein CDS	64873	65328	456
					ADW80190.1	hypothetical protein CDS	65541	66629	1089
