# Supplementary material for: The bacteriophage WORiC is the active phage element in wRi of Drosophila simulans and represents a conserved class of WO phages
Source: BMC Microbiol. 2011 Nov 15;11:251. doi: 10.1186/1471-2180-11-251 (PMC3235987; doi:10.1186/1471-2180-11-251)
Supplement: Additional file 3 — ORFs included in the whole genome alignment of WORiC and WORiB. Highlighted regions match colours indicated in Figure 3c and represent regions of sequence similarity. [file 1471-2180-11-251-S3.XLSX]

## Sheet: Sheet1
Table S3
WORiC					WORiB
Locus Tag	Name	Start	End	Length (nt)	Locus Tag	Name	Start	End	Length (nt)
WRi_006570	hypothetical protein CDS	1	393	393	WRi_005250	hypothetical protein CDS	1	495	495
WRi_006580	hypothetical protein CDS	474	1523	1050	WRi_005260	hypothetical protein CDS	1038	2135	1098
WRi_006590	phage uncharacterized protein CDS	1901	3352	1452	WRi_005270	glpX CDS	2236	3174	939
WRi_006600	penicillin-binding protein CDS	4342	5916	1575	WRi_005280	hypothetical protein CDS	3272	4300	1029
WRi_006610	polysaccharide deacetylase, putative CDS	5871	6710	840	WRi_005290	transposase CDS	4379	5761	1383
WRi_006620	radC CDS	7040	7699	660	WRi_005300	ppdK CDS	5876	8641	2766
WRi_006640	hypothetical protein CDS	8678	9760	1083	WRi_005310	hypothetical protein CDS	8813	9256	444
WRi_006650	hypothetical protein CDS	9959	10882	924	WRi_005320	hypothetical protein CDS	9409	9642	234
WRi_006690	ankyrin repeat domain protein CDS	13161	15941	2781	WRi_005330	reverse transcriptase, putative CDS	9694	11241	1548
WRi_006710	hypothetical protein CDS	17868	20132	2265	WRi_005340	hypothetical protein CDS	11238	12011	774
WRi_006720	hypothetical protein CDS	20142	21512	1371	WRi_005350	hypothetical protein CDS	12012	12551	540
WRi_006740	Ankyrin repeat domain protein CDS	22512	23129	618	WRi_005360	hypothetical protein CDS	13254	15683	2430
WRi_006750	Ankyrin repeat domain protein CDS	23154	23486	333	WRi_005370	hypothetical protein CDS	15926	17350	1425
WRi_006760	transposase CDS	23518	24789	1272	WRi_005390	ankyrin repeat domain protein CDS	22046	24946	2901
WRi_006770	transposase CDS	24912	26294	1383	WRi_005400	site-specific recombinase, resolvase family CDS	25353	26846	1494
WRi_006790	hypothetical protein CDS	27352	28431	1080	WRi_005420	transposase CDS	27034	27866	834
WRi_006800	hspC2 CDS	28644	29099	456	WRi_005440	ankyrin repeat domain protein CDS	28212	28670	459
WRi_006810	ankyrin repeat domain protein CDS	29542	30552	1011	WRi_005450	ankyrin repeat domain protein CDS	28696	29430	735
WRi_006820	transposase, IS5 family CDS	30588	31420	834	WRi_005460	hypothetical protein CDS	29598	30758	1161
WRi_006850	ankyrin repeat domain protein CDS	33682	41106	7425	WRi_005470	baseplate assembly protein J, putative CDS	30758	31549	792
WRi_006860	ankyrin repeat domain protein CDS	41479	42558	1080	WRi_005480	baseplate assembly protein W, putative CDS	31552	31887	336
WRi_006870	ankyrin repeat domain protein CDS	42654	45254	2601	WRi_005490	hypothetical protein CDS	31890	32144	255
WRi_006880	patatin family protein CDS	46128	47048	921	WRi_005500	baseplate assembly protein V CDS	32152	32616	465
WRi_006890	hypothetical protein CDS	47058	47276	219	WRi_005510	hypothetical protein CDS	32603	33079	477
WRi_006900	ankyrin repeat domain protein CDS	47401	47937	537	WRi_005520	minor tail protein Z, putative CDS	33076	33597	522
WRi_006910	tail protein D, putative CDS	47903	48883	981	WRi_005530	hypothetical protein CDS	33599	33904	306
WRi_006920	tail protein X, putative CDS	48885	49091	207	WRi_005540	hypothetical protein CDS	34002	35006	1005
WRi_006930	tail protein U, putative CDS	49069	49485	417	WRi_005550	hypothetical protein CDS	35044	35415	372
WRi_006940	tail tape measure protein CDS	49489	51669	2181	WRi_005560	minor capsid protein C, putative CDS	35490	36551	1062
WRi_006950	hypothetical protein CDS	51666	51785	120	WRi_005570	portal protein, lambda family CDS	36548	37966	1419
WRi_006960	hypothetical protein CDS	51782	52033	252	WRi_005580	Putative addiction module toxin protein CDS	38069	38350	282
WRi_006970	contractile tail tube protein CDS	52050	52550	501	WRi_005590	hypothetical protein CDS	38341	38601	261
WRi_006980	phage tail sheath protein CDS	52572	53723	1152	WRi_005600	hypothetical protein CDS	38642	38875	234
WRi_006990	hypothetical protein CDS	53716	54276	561	WRi_005610	putative phage terminase large subunit CDS	38879	40702	1824
WRi_007000	hypothetical protein CDS	54291	55757	1467	WRi_005620	ankyrin repeat domain protein CDS	40699	42180	1482
WRi_007010	hypothetical protein CDS	55754	55948	195	WRi_005630	hypothetical protein CDS	42184	42663	480
WRi_007020	hypothetical protein CDS	55954	57141	1188	WRi_005640	DNA methylase CDS	42677	43903	1227
WRi_007040	transposase, IS5 family CDS	58295	59127	834	WRi_005650	Putative Holliday junction resolvasome, endonuclease subunit CDS	44017	44472	456
WRi_007060	hypothetical protein CDS	60007	60693	687	WRi_005660	hypothetical protein CDS	45309	46313	1005
WRi_007070	hypothetical protein CDS	60714	61931	1218	WRi_005670	RNA-directed DNA polymerase (Reverse transcriptase) CDS	46899	48212	1314
WRi_007080	baseplate assembly protein J, putative CDS	61938	62735	798	WRi_005680	hypothetical protein CDS	48405	48515	111
WRi_007090	baseplate assembly protein W, putative CDS	62745	63080	336	WRi_005690	hypothetical protein CDS	48910	49263	354
WRi_007100	hypothetical protein CDS	63086	63340	255	WRi_005700	regulatory protein RepA, putative CDS	49378	51573	2196
WRi_007110	baseplate assembly protein V CDS	63349	63804	456	WRi_005710	transposase CDS	52180	53562	1383
WRi_007120	hypothetical protein CDS	63791	64264	474	WRi_005720	helicase, SNF2 family CDS	53771	57298	3528
WRi_007130	minor tail protein Z, putative CDS	64245	64742	498	WRi_005730	UDP-N-acetylglucosamine pyrophosphorylase-related protein CDS	57992	58753	762
WRi_007140	hypothetical protein CDS	64735	65055	321	WRi_005740	NAD-dependent epimerase/dehydratase family protein CDS	58885	59844	960
WRi_007150	hypothetical protein CDS	65139	66143	1005	WRi_005750	glycosyl transferase, group 1 family protein / moaA/nifB/pqqE family protein CDS	59801	62137	2337
WRi_007160	hypothetical protein CDS	66169	66540	372	WRi_005760	hypothetical protein CDS	62137	63792	1656
WRi_007170	minor capsid protein C, putative CDS	66608	67645	1038	WRi_005770	hypothetical protein CDS	63796	64785	990
WRi_007180	portal protein, lambda family CDS	67642	69063	1422	WRi_005780	ABC transporter, permease/ATP-binding protein CDS	64786	66561	1776
WRi_007190	phage uncharacterized protein CDS	69063	70121	1059	WRi_005790	L-allo-threonine aldolase, putative CDS	66563	67612	1050
WRi_007200	hypothetical protein CDS	70121	70357	237	WRi_005800	L-allo-threonine aldolase, putative CDS	67609	68661	1053
WRi_007210	terminase large subunit, putative CDS	70347	72188	1842	WRi_005810	Major facilitator family transporter CDS	68789	69934	1146
WRi_007240	ankyrin repeat domain protein CDS	74848	76344	1497	WRi_005820	UDP-glucose 6-dehydrogenase CDS	69952	71259	1308
WRi_007250	site-specific recombinase, phage integrase family CDS	76341	77261	921	WRi_005830	hypothetical protein CDS	71324	72238	915
					WRi_005840	transcriptional regulator, putative CDS	72722	73633	912
					WRi_005850	transcriptional regulator, putative CDS	73659	74567	909
					WRi_005860	hypothetical protein CDS	74643	75776	1134
					WRi_005870	DNA repair protein RadC, putative CDS	75877	76533	657
					WRi_005880	transcriptional regulator, putative CDS	76703	77614	912
					WRi_005890	hypothetical protein CDS	77744	78187	444
					WRi_005900	hypothetical protein CDS	78340	78573	234
					WRi_005920	transposase CDS	80099	81121	1023
					WRi_005930	hypothetical protein CDS	81659	82387	729
					WRi_005940	transposase CDS	82527	83909	1383
					WRi_005970	transposase CDS	87133	88155	1023
