# Supplementary material for: The bacteriophage WORiC is the active phage element in wRi of Drosophila simulans and represents a conserved class of WO phages
Source: BMC Microbiol. 2011 Nov 15;11:251. doi: 10.1186/1471-2180-11-251 (PMC3235987; doi:10.1186/1471-2180-11-251)
Supplement: Additional file 4 — ORFs included in the whole genome alignment of WORiC and WOMelB. Highlighted regions match colours indicated in Figure 3d and represent regions of sequence similarity. [file 1471-2180-11-251-S4.XLSX]

## Sheet: Sheet1
Table S4
WORiC						WOMelB
locus_tag	Name	Minimum	Maximum	Length	locus_tag	Name	Minimum	Maximum	Length
WRi_006570	hypothetical protein CDS	1	393	393	WD0562	transposase, truncation CDS	1	222	222
WRi_006580	hypothetical protein CDS	474	1523	1050	WD0563	IS4 family transposase CDS	377	1705	1329
WRi_006590	phage uncharacterized protein CDS	1901	3352	1452	WD0564	hypothetical protein CDS	1724	2059	336
WRi_006600	penicillin-binding protein CDS	4342	5916	1575	WD0565	patatin family protein CDS	2152	3060	909
WRi_006610	polysaccharide deacetylase, putative CDS	5871	6710	840	WD0566	ankyrin repeat-containing protein CDS	3346	3867	522
WRi_006620	radC CDS	7040	7699	660	WD0567	prophage P2W3, tail protein D, putative CDS	3924	4868	945
WRi_006640	hypothetical protein CDS	8678	9760	1083	WD0568	prophage P2W3, tail protein X, putative CDS	4869	5078	210
WRi_006650	hypothetical protein CDS	9959	10882	924	WD0569	prophage P2W3, tail protein U, putative CDS	5075	5425	351
WRi_006690	ankyrin repeat domain protein CDS	13161	15941	2781	WD0570	prophage P2W3, tail tape measure protein CDS	5422	7464	2043
WRi_006710	hypothetical protein CDS	17868	20132	2265	WD0571	hypothetical protein CDS	7474	7686	213
WRi_006720	hypothetical protein CDS	20142	21512	1371	WD0572	hypothetical protein CDS	7796	8053	258
WRi_006740	Ankyrin repeat domain protein CDS	22512	23129	618	WD0573	hypothetical protein CDS	8394	8594	201
WRi_006750	Ankyrin repeat domain protein CDS	23154	23486	333	WD0574	contractile tail tube protein CDS	8656	9153	498
WRi_006760	transposase CDS	23518	24789	1272	WD0576	hypothetical protein CDS	10344	10895	552
WRi_006770	transposase CDS	24912	26294	1383	WD0577	hypothetical protein CDS	10902	12236	1335
WRi_006790	hypothetical protein CDS	27352	28431	1080	WD0578	hypothetical protein CDS	12329	12523	195
WRi_006800	hspC2 CDS	28644	29099	456	WD0579	hypothetical protein CDS	12528	13706	1179
WRi_006810	ankyrin repeat domain protein CDS	29542	30552	1011	WD0580	hypothetical protein CDS	13716	15644	1929
WRi_006820	transposase, IS5 family CDS	30588	31420	834	WD0581	hypothetical protein CDS	15661	16362	702
WRi_006850	ankyrin repeat domain protein CDS	33682	41106	7425	WD0582	regulatory protein RepA, putative CDS	16445	18493	2049
WRi_006860	ankyrin repeat domain protein CDS	41479	42558	1080	WD0583	hypothetical protein CDS	18511	19188	678
WRi_006870	ankyrin repeat domain protein CDS	42654	45254	2601	WD0584	hypothetical protein CDS	19313	19738	426
WRi_006880	patatin family protein CDS	46128	47048	921	WD0585	hypothetical protein CDS	19723	20223	501
WRi_006890	hypothetical protein CDS	47058	47276	219	WD0586	hypothetical protein CDS	20261	20515	255
WRi_006900	ankyrin repeat domain protein CDS	47401	47937	537	WD0587	IS5 family transposase OrfB CDS	20512	20853	342
WRi_006910	tail protein D, putative CDS	47903	48883	981	WD0588	IS5 family transposase OrfA CDS	20964	21344	381
WRi_006920	tail protein X, putative CDS	48885	49091	207	WD0589	hypothetical protein CDS	21372	21962	591
WRi_006930	tail protein U, putative CDS	49069	49485	417	WD0590	hypothetical protein CDS	21974	22795	822
WRi_006940	tail tape measure protein CDS	49489	51669	2181	WD0591	hypothetical protein CDS	22889	23383	495
WRi_006950	hypothetical protein CDS	51666	51785	120	WD0594	prophage LambdaW4, DNA methylase CDS	24529	25755	1227
WRi_006960	hypothetical protein CDS	51782	52033	252	WD0595	hypothetical protein CDS	25769	26248	480
WRi_006970	contractile tail tube protein CDS	52050	52550	501	WD0596	ankyrin repeat-containing prophage LambdaW1 CDS	26252	27733	1482
WRi_006980	phage tail sheath protein CDS	52572	53723	1152	WD0597	prophage LambdaW4, terminase large subunit, putative CDS	27730	29553	1824
WRi_006990	hypothetical protein CDS	53716	54276	561	WD0598	hypothetical protein CDS	29557	29790	234
WRi_007000	hypothetical protein CDS	54291	55757	1467	WD0599	hypothetical protein CDS	29822	30091	270
WRi_007010	hypothetical protein CDS	55754	55948	195	WD0600	hypothetical protein CDS	30082	30363	282
WRi_007020	hypothetical protein CDS	55954	57141	1188	WD0602	prophage LambdaW4, minor capsid protein C, putative CDS	31880	32941	1062
WRi_007040	transposase, IS5 family CDS	58295	59127	834	WD0603	hypothetical protein CDS	33016	33387	372
WRi_007060	hypothetical protein CDS	60007	60693	687	WD0604	hypothetical protein CDS	33424	34428	1005
WRi_007070	hypothetical protein CDS	60714	61931	1218	WD0605	hypothetical protein CDS	34526	34831	306
WRi_007080	baseplate assembly protein J, putative CDS	61938	62735	798	WD0607	hypothetical protein CDS	36834	36944	111
WRi_007090	baseplate assembly protein W, putative CDS	62745	63080	336	WD0608	hypothetical protein CDS	37339	37692	354
WRi_007100	hypothetical protein CDS	63086	63340	255	WD0609	regulatory protein RepA, putative CDS	37807	40002	2196
WRi_007110	baseplate assembly protein V CDS	63349	63804	456	WD0610	SNF2 family helicase CDS	40710	44237	3528
WRi_007120	hypothetical protein CDS	63791	64264	474	WD0611	UDP-N-acetylglucosamine pyrophosphorylase-related protein CDS	44931	45692	762
WRi_007130	minor tail protein Z, putative CDS	64245	64742	498	WD0612	NAD-dependent epimerase/dehydratase family protein CDS	45824	46783	960
WRi_007140	hypothetical protein CDS	64735	65055	321	WD0613	glycosyl transferase, group 1 family protein / moaA/nifB/pqqE family protein CDS	46740	49076	2337
WRi_007150	hypothetical protein CDS	65139	66143	1005	WD0614	hypothetical protein CDS	49037	50731	1695
WRi_007160	hypothetical protein CDS	66169	66540	372	WD0615	hypothetical protein CDS	50735	51724	990
WRi_007170	minor capsid protein C, putative CDS	66608	67645	1038	WD0616	ABC transporter, permease/ATP-binding protein, putative CDS	51725	53500	1776
WRi_007180	portal protein, lambda family CDS	67642	69063	1422	WD0617	L-allo-threonine aldolase, putative CDS	53502	54551	1050
WRi_007190	phage uncharacterized protein CDS	69063	70121	1059	WD0618	L-allo-threonine aldolase, putative CDS	54548	55600	1053
WRi_007200	hypothetical protein CDS	70121	70357	237	WD0619	GlpT/PgpT/UhpT transporter family protein CDS	55683	56873	1191
WRi_007210	terminase large subunit, putative CDS	70347	72188	1842	WD0620	UDP-glucose 6-dehydrogenase CDS	56891	58198	1308
WRi_007240	ankyrin repeat domain protein CDS	74848	76344	1497	WD0621	hypothetical protein CDS	58263	59177	915
WRi_007250	site-specific recombinase, phage integrase family CDS	76341	77261	921	WD0622	transcriptional regulator, putative CDS	59661	60572	912
					WD0623	transcriptional regulator, putative CDS	60598	61506	909
					WD0625	DNA repair protein RadC, putative CDS	62815	63471	657
					WD0626	transcriptional regulator, putative CDS	63641	64552	912
					WD0627	hypothetical protein CDS	64682	65578	897
					WD0628	hypothetical protein CDS	65579	66118	540
					WD0630	hypothetical protein CDS	66821	69202	2382
					WD0631	hypothetical protein CDS	69493	70917	1425
					WD0632	hypothetical protein CDS	70993	74493	3501
					WD0633	ankyrin repeat-containing prophage LambdaW1 CDS	75613	78513	2901
					WD0634	prophage LambdaW5, site-specific recombinase resolvase family protein CDS	78920	80389	1470
					WD0635	hypothetical protein CDS	80383	80823	441
					WD0636	ankyrin repeat-containing prophage LambdaW1 CDS	80836	81294	459
					WD0637	ankyrin repeat-containing prophage LambdaW1 CDS	81320	81946	627
					WD0638	hypothetical protein CDS	82222	83382	1161
					WD0639	prophage LambdaW5, baseplate assembly protein J, putative CDS	83382	84173	792
					WD0640	prophage LambdaW5, baseplate assembly protein W, putative CDS	84176	84502	327
					WD0641	hypothetical protein CDS	84514	84768	255
					WD0642	prophage LambdaW5, baseplate assembly protein V CDS	84776	85240	465
					WD0643	hypothetical protein CDS	85227	85703	477
					WD0644	prophage LambdaW5, minor tail protein Z, putative CDS	85700	86149	450
					WD0645	reverse transcriptase, truncation CDS	86328	86807	480
					WD0646	IS5 family transposase OrfA CDS	86995	87375	381
